# Supplementary material for: Efficacy and Safety of Bulevirtide plus Tenofovir Disoproxil Fumarate in Real-World Patients with Chronic Hepatitis B and D Co-Infection
Source: Pathogens. 2022 Apr 27;11(5):517. doi: 10.3390/pathogens11050517 (PMC9143982; doi:10.3390/pathogens11050517)
Supplement: Supplementary file 1 [file pathogens-11-00517-s001.zip]

Archive with 1 entries (1 files):
- pathogens-1693937-supplementary.pdf
